# Supplementary material for: Development of Benchmark Curves to Early Detect Health-Related Productivity Deviations Using Production Indicators in Swine Nursery and Finishing Lots
Source: Transbound Emerg Dis. 2025 Aug 13;2025:9952020. doi: 10.1155/tbed/9952020 (PMC12367395; doi:10.1155/tbed/9952020)
Supplement: Supporting Information — An Excel file with two spreadsheets was provided as supporting information. The spreadsheet with the name “Supporting Information 1” shows the results of the benchmarking methods for nursery lots considering the different health challenges. For the spreadsheet “Supporting Information 2,” this spreadsheet shows the results of the benchmarking methods for finishing lots considering the different health challenges. [file 9952020.f1.xlsx]

## Sheet: Supplementary material 1
Supplementary material 1. Performance metrics per health challenge for the nursery phase. Early detection, detection, and late detection rates for each benchmark selection method and each benchmark curve method for the nursery phase.
Benchmark lot selection method	Benchmark curve threshold	Health challenge	Average EDR feed consumption (%)	Average DR feed consumption (%)	Average LDR feed consumption (%)	TTD feed (days)	Average EDR mortality (%)	Average DR mortality (%)	Average LDR mortality (%)	TTD mortality (days)	Average EDR weight (%)	Average DR weight (%)	Average LDR weight (%)	TTD weight (days)
1SD	1SD	Digestive	17.2	20	18.4	5.3	11.2	16	21.6	4	14	8	4.8	6.1
		Respiratory	0	0	0.8	0	2	0	1.6	3.8	0	0	0.8	0
		Multiple systems affected	5.6	4	4	6.3	9.6	16	15.2	5	6.8	4	5.6	6.1
	2SD	Digestive	15.2	12	14.4	5.5	7.2	12	17.6	3.3	13.2	8	4.8	6.2
		Respiratory	0	0	0	0	2	0	1.6	3.8	0	0	0.8	0
		Multiple systems affected	3.2	4	4	5.1	6.4	8	5.6	5.2	1.2	0	5.6	2.7
	3SD	Digestive	11.2	8	10.4	5.5	3.6	8	13.6	2.9	2.4	0	0	8
		Respiratory	0	0	0	0	2	0	1.6	3.8	0	0	0.8	0
		Multiple systems affected	0	0	0	0	3.6	8	5.6	5.3	0	0	1.6	0
	MAD	Digestive	0	0	1.6	0	3.2	8	8	4.1	3.2	4	8	5
		Respiratory	1.2	0	0.8	4.7	19.6	32	32	4.8	2.8	0	2.4	5.4
		Multiple systems affected	6.8	8	6.4	5.2	20.8	32	29.6	5.2	10.4	8	4.8	5.8
	REF INT	Digestive	2.8	0	0	0	4.4	8	8	3.3	4.4	0	0	3.5
		Respiratory	0.4	0	0	0	8.8	24	28.8	4.9	1.2	0	0	2
		Multiple systems affected	2.4	0	0	0	13.2	8	11.2	5.1	3.2	4	0.8	3
	BOOT	Digestive	36	36	30.4	5.5	18.4	20	27.2	5	34	28	28.8	5.5
		Respiratory	2	4	3.2	5.8	4.8	0	1.6	5.3	4.8	12	9.6	4.8
		Multiple systems affected	24.4	24	25.6	5.5	19.6	24	22.4	5.2	33.6	32	26.4	5.6
	JK	Digestive	36.4	36	32	5.5	18.4	20	27.2	5	34	28	28.8	5.5
		Respiratory	1.2	4	3.2	6.3	4.8	0	1.6	5.3	4.8	12	9.6	4.8
		Multiple systems affected	24.4	28	24	5.5	19.6	24	22.4	5.2	34	32	28	5.6
	MCMC HMC NUT	Digestive	36	36	28	5.5	9.2	20	26.4	3.4	36	36	36	5.5
		Respiratory	0.4	4	4	1	7.2	4	4	5.1	1.2	4	4	6.7
		Multiple systems affected	23.2	24	20	5.8	16.8	20	18.4	5.1	36	36	32.8	5.5
	MCMC MH	Digestive	36	36	31.2	5.5	9.2	20	26.4	3.4	30.8	20	14.4	5.8
		Respiratory	0.4	4	3.2	1	7.2	4	4	5.1	0.4	4	3.2	1
		Multiple systems affected	23.2	24	23.2	5.3	16.8	20	18.4	5.1	22	8	7.2	6.1
2SD	1SD	Digestive	16.4	20	17.6	5.5	8.8	16	12	3.5	14	8	4.8	6.2
		Respiratory	0	0	0.8	0	0	0	0	0	0	0	0	0
		Multiple systems affected	5.2	4	4	6.2	2.8	0	0	5	4.4	4	4	5.7
	2SD	Digestive	15.2	16	12.8	5.5	2.4	8	5.6	2.7	12.8	8	4.8	6.1
		Respiratory	0	0	0	0	0	0	0	0	0	0	0	0
		Multiple systems affected	2.8	4	4	4.4	0	0	0	0	1.2	0	1.6	2.7
	3SD	Digestive	6	8	6.4	4.9	1.6	4	1.6	2.5	0.4	0	0	10
		Respiratory	0	0	0	0	0	0	0	0	0	0	0	0
		Multiple systems affected	0	0	0	0	0	0	0	0	0	0	0	0
	MAD	Digestive	0	0	0	0	14.8	24	22.4	4.03	4	4	6.4	5.5
		Respiratory	0.4	0	0	10	4	4	1.6	5.5	2.8	4	2.4	5.29
		Multiple systems affected	5.6	24	22.4	4.86	13.6	20	20.8	4.85	11.6	4	4	5.97
	REF INT	Digestive	0	0	0	0	2.8	4	4.8	4	1.2	0	0	3
		Respiratory	0	0	0	0	0	0	0	0	0.8	0	0	4.5
		Multiple systems affected	0	0	0	0	0	0	0	0	0.8	0	0.8	3
	BOOT	Digestive	36	36	30.4	5.5	14.8	24	28.8	4.1	34	32	28	5.5
		Respiratory	1.2	4	3.2	6.3	1.2	0	1.6	5	4.8	12	8.8	4.8
		Multiple systems affected	24	24	24	5.4	14.4	20	20	5.2	34	28	26.4	5.6
	JK	Digestive	36	36	30.4	5.5	14.8	24	28.8	4.1	34	28	28	5.5
		Respiratory	0.8	4	3.2	5.5	1.2	0	1.6	5	4.8	12	8.8	4.8
		Multiple systems affected	24	24	24	5.5	14.4	20	20	5.2	33.6	28	26.4	5.6
	MCMC HMC NUT	Digestive	38	28	27.2	5.5	1.2	12	12.8	1.3	32	28	19.2	5.6
		Respiratory	1.2	4	4	6.3	4.8	8	5.6	4.8	0.4	4	4	1
		Multiple systems affected	29.2	24	24	5.9	11.6	16	16	4.7	16.4	12	9.6	5.8
	MCMC MH	Digestive	35.6	36	30.4	5.5	7.6	16	20	3.5	31.6	20	14.4	5.7
		Respiratory	0.4	4	3.2	1	7.2	8	5.6	5.1	0.4	4	3.2	1
		Multiple systems affected	23.2	24	24	5.3	18	20	19.2	4.9	22.4	8	8	6
3SD	1SD	Digestive	17.2	20	18.4	5.3	8.4	16	10.4	3.5	14	8	4.8	6.1
		Respiratory	0	0	0.8	0	0	0	0	0	0	0	0	0
		Multiple systems affected	5.6	4	4	6.3	1.6	0	0	4.3	6.8	4	4	6.1
	2SD	Digestive	15.2	12	14.4	5.5	2	8	4.8	3	13.2	8	4.8	6.2
		Respiratory	0	0	0	0	0	0	0	0	0	0	0	0
		Multiple systems affected	3.2	4	4	5.1	0	0	0	0	1.2	0	4	2.7
	3SD	Digestive	11.2	8	10.4	5.5	1.6	4	1.6	2.5	2.4	0	0	8
		Respiratory	0	0	0	0	0	0	0	0	0	0	0	0
		Multiple systems affected	0	0	0	0	0	0	0	0	0	0	0	0
	MAD	Digestive	0	4	0.8	0	3.2	8	8	4.2	3.6	8	7.2	5
		Respiratory	1.2	0	0.8	4.7	19.6	32	32	5.5	2.8	4	1.6	5.4
		Multiple systems affected	7.6	4	6.4	5.2	5.4	8	7	5.2	11.2	4	4.8	5.8
	REF INT	Digestive	0	0	0	0	2	8	8	3.4	1.6	0	0	3.5
		Respiratory	0	0	0	0	10.8	24	30.4	9.5	0.4	0	0	2
		Multiple systems affected	0	0	0	0	1.2	1	0.8	5.8	0.8	0	0.8	3
	BOOT	Digestive	36	36	30.4	5.5	14	24	26.4	4.2	34	28	28.8	5.5
		Respiratory	2	4	3.2	5.8	0.8	0	0.8	5	4.8	12	9.6	4.8
		Multiple systems affected	24.4	24	25.6	5.5	12.8	20	17.6	5.2	33.6	32	26.4	5.6
	JK	Digestive	36.4	36	32	5.5	14	24	26.4	4.2	34	28	28.8	5.5
		Respiratory	1.2	4	3.2	6.3	0.8	0	0.8	5	4.8	12	9.6	4.8
		Multiple systems affected	24.4	28	24	5.5	12.8	20	17.6	5.2	34	32	28	5.6
	MCMC HMC NUT	Digestive	38.8	40	40	5.4	7.6	16	20	3.5	38.8	40	40	5.4
		Respiratory	8.4	12	10.4	5.3	7.2	8	6.4	5.1	8.4	12	10.4	5.3
		Multiple systems affected	48	48	43.2	5.5	18	24	20	4.9	48	48	43.2	5.5
	MCMC MH	Digestive	36	36	31.2	5.5	18.8	24	29.6	4.9	30.8	20	14.4	5.8
		Respiratory	0.4	4	3.2	1	3.6	0	1.6	6.4	0.4	4	3.2	1
		Multiple systems affected	23.2	24	23.2	5.3	18	20	20	5.3	22	8	7.2	6.1
MAD	1SD	Digestive	15.38	15.38	16.15	5.5	8.4	12	12.8	3.2	0	0	0	0
		Respiratory	0	0	0	0	1.6	4	2.4	4.5	0	0	0	0
		Multiple systems affected	4.23	3.85	3.85	5.9	4.4	8	6.4	4	0	0	0	0
	2SD	Digestive	13.08	11.54	12.31	5.5	2.8	4	7.2	2.6	0	0	0	0
		Respiratory	0	0	0	0	1.6	4	2.4	4.5	0	0	0	0
		Multiple systems affected	1.54	3.85	3.85	2.5	3.6	8	6.4	4.2	0	0	0	0
	3SD	Digestive	3.85	0	2.31	5.5	2	4	4.8	1.8	0	0	0	0
		Respiratory	0	0	0	0	1.6	4	2.4	4.5	0	0	0	0
		Multiple systems affected	0	0	0	0	3.6	8	6.4	4.2	0	0	0	0
	MAD	Digestive	26.54	19.23	16.92	5.39	16	24	24	4	0.8	0	0	6.5
		Respiratory	14.23	19.23	21.54	4	4.8	4	2.4	4.6	0.8	0	0	10
		Multiple systems affected	13.46	15.38	18.46	0	15.2	24	20	4.8	0	0	0	0
	REF INT	Digestive	0	0	6.15	0	4.4	4	5.6	3.5	0	0	0	0
		Respiratory	0	0	0	0	0.8	0	0	3.7	0	0	0	0
		Multiple systems affected	0	0	0	5.8	2.8	4	5.6	1.5	0	0	0	0
	BOOT	Digestive	34.62	34.62	27.69	5.5	14.8	24	28	4	4	8	12.8	3.4
		Respiratory	1.15	3.85	3.08	6.3	2.4	4	3.2	4.7	5.2	12	6.4	4.5
		Multiple systems affected	22.31	23.08	23.08	5.3	15.6	28	23.2	4.8	12.8	20	18.4	5.2
	JK	Digestive	34.23	34.62	28.46	5.5	14	24	27.2	4.2	4	8	12.8	3.4
		Respiratory	0.38	3.85	3.08	5.5	1.2	0	1.6	5	5.2	12	6.4	4.5
		Multiple systems affected	22.31	23.08	23.08	5.3	13.2	20	18.4	5.1	12.8	20	18.4	5.2
	MCMC HMC NUT	Digestive	4.23	0	0	5.6	9.6	16	21.6	3.4	4	8	12.8	3.4
		Respiratory	0.38	3.85	3.08	1	7.2	8	6.4	5.1	5.2	12	6.4	4.5
		Multiple systems affected	3.85	0	0	8.4	18	24	21.6	4.9	12.8	20	18.4	5.2
	MCMC MH	Digestive	34.23	34.62	29.23	5.5	14.8	24	24.8	4.1	1.2	0	0	6
		Respiratory	0.38	3.85	3.08	1	4.8	4	2.4	4.8	0.4	4	0	1
		Multiple systems affected	22.31	23.08	23.08	5.3	20.4	32	30.4	5	1.6	0	0	9.5
Early detection rate – EDR; Detection rate – DR; Late detection rate – LDR; Time-to-detect disease – TTD; Standard deviation – SD; Median absolute deviation – MAD; Confidence interval – CI; Bootstrapping – BOOT; Jackkinfe – JK, Markov Chain Hamiltonian Monte Carlo – MCMC HMC NUT; Markov Chain Monte Carlo Metropolis Hastings – MCMC MH

## Sheet: Supplementary material 2
Supplementary material 2. Performance metrics per health challenge for finishing. Early detection, detection, and late detection rates for each benchmark selection method and each benchmark curve method for the finishing phase.
Benchmark lot selection method	Benchmark curve threshold	Health challenge	Average EDR feed consumption (%)	Average DR feed consumption (%)	Average LDR feed consumption (%)	TTD feed (days)	Average EDR mortality (%)	Average DR mortality (%)	Average LDR mortality (%)	TTD mortality (days)	Average EDR weight (%)	Average DR weight (%)	Average LDR weight (%)	TTD weight (days)
1SD	1SD	Digestive	0	0	0	0	0.82	3.28	3.28	2.2	0.33	0	0	8.5
		Respiratory	3.28	3.28	3.28	5.5	10	14.75	16.39	4.5	10.66	11.48	11.8	5.5
		Multiple systems affected	8.36	8.2	8.85	5.5	30.49	40.98	47.21	5.2	16.72	18.03	18.69	5.1
		Systemic	3.28	3.28	3.28	5.5	0	0	0	0	3.28	3.28	2.3	5.5
	2SD	Digestive	0	0	0	0	0.82	3.28	3.28	2.2	0	0	0	0
		Respiratory	3.28	3.28	3.28	5.5	6.39	13.11	14.1	4.3	3.28	3.28	3.28	5.5
		Multiple systems affected	6.56	6.56	6.56	5.5	20	36.07	35.41	5.2	2.95	6.56	5.9	4
		Sytemic	1.64	1.64	0.66	5.5	0	0	0	0	0	0	0	0
	3SD	Digestive	0	0	0	0	0.66	3.28	3.28	1.8	0	0	0	0
		Respiratory	3.28	3.28	3.28	5.5	4.43	8.2	11.15	4	2.62	3.28	3.28	4.8
		Multiple systems affected	6.56	6.56	6.56	5.5	15.25	22.95	24.59	4.9	0	0	0	0
		Systemic	0	0	0	0	0	0	0	0	0	0	0	0
	MAD	Digestive	0.16	0	0.33	9	1.31	3.28	3.28	2.9	0	0	0	0
		Respiratory	5.9	6.56	6.89	7.5	11.31	16.39	16.39	4.6	4.75	1.64	3.28	6.6
		Multiple systems affected	9.84	13.11	12.13	5.25	36.23	47.54	51.15	5.3	9.34	9.84	8.2	5.6
		Systemic	0.33	0	0	0	0	0	0	0	0	0	0	0
	REF INT	Digestive	0	0	0	0	0.82	3.28	3.28	2.2	0.33	0	0	0
		Respiratory	1.97	0	0	0	7.54	11.48	13.44	4.4	1.64	0	0	0
		Multiple systems affected	3.11	0	0.33	5.5	24.92	27.87	36.39	5.1	6.72	1.64	1.64	5.3
		Systemic	0	0	0	0	0	0	0	0	0	0	0	0
	BOOT	Digestive	0	0	0	0	1.31	3.28	3.28	2.9	2.95	3.28	3.28	5
		Respiratory	4.75	4.92	8.85	5.4	14.43	18.03	19.34	4.8	16.23	16.39	16.72	5.5
		Multiple systems affected	27.21	27.87	30.49	5.7	45.9	54.1	57.7	5.4	45.57	49.18	49.18	5.3
		Systemic	3.28	3.28	3.28	5.5	0	0	0	0	3.28	3.28	3.28	5.5
	JK	Digestive	0	0	0	0	1.31	3.28	3.28	2.9	2.95	3.28	3.28	5
		Respiratory	5.25	4.92	8.52	5.8	14.43	18.03	19.34	4.8	16.39	16.39	16.39	5.5
		Multiple systems affected	28.69	24.59	30.49	5.7	45.9	54.1	57.7	5.4	45.08	47.54	47.87	5.3
		Systemic	3.28	3.28	3.28	5.5	0	0	0	0	3.28	3.28	3.28	5.5
	MCMC HMC NUT	Digestive	0	0	0	0	0.82	3.28	3.28	2.2	2.95	3.28	3.28	5
		Respiratory	5.57	6.56	8.2	5.7	11.97	18.03	19.02	4.9	16.39	16.39	16.39	5.5
		Multiple systems affected	27.38	26.23	30.49	5.7	37.05	45.9	52.13	5.2	45.25	47.54	48.52	5.3
		Systemic	0	0	0	5.5	0	0	0.3	0	3.28	3.28	3.28	5.5
	MCMC MH	Digestive	0	0	0	0	0.82	3.28	3.28	2.2	2.95	3.28	3.28	5
		Respiratory	3.28	3.28	6.56	5.5	11.97	18.03	19.02	4.9	13.11	13.11	9.51	5.5
		Multiple systems affected	9.67	11.48	7.54	5.3	37.05	45.9	52.13	5.2	15.74	13.11	9.51	5.4
		Systemic	3.28	3.28	3.28	0	0	0	0.3	0	0	0	0	0
2SD	1SD	Digestive	0	0	0	0	0.82	3.28	3.28	2.2	1.48	1.64	1.64	5
		Respiratory	3.28	3.28	3.28	5.5	6.23	13.11	14.1	4.3	13.11	13.11	13.11	5.5
		Multiple systems affected	8.85	8.2	8.2	5.5	20	34.43	35.74	5.2	16.39	18.03	18.36	5.1
		Systemic	3.28	3.28	3.28	5.5	0	0	0	0	3.28	3.28	0.33	5.5
	2SD	Digestive	0	0	0	0	0.82	3.28	3.28	2.2	0	0	0	0
		Respiratory	3.28	3.28	3.28	5.5	4.75	8.2	10.82	3.9	3.28	3.28	3.28	5.5
		Multiple systems affected	6.56	6.56	6.56	5.5	12.62	24.59	25.57	4.9	3.28	6.56	7.54	4
		Systemic	0	0	0	0	0	0	0	0	0	0	0	0
	3SD	Digestive	0	0	0	0	0.7	3.28	3.28	1.8	0	0	0	0
		Respiratory	3.28	3.28	3.28	5.5	2.79	6.56	7.87	3.9	2.95	3.28	3.28	5.1
		Multiple systems affected	6.56	6.56	6.56	5.5	6.39	16.39	19.67	4.4	0	0	0	0
		Systemic	0	0	0	0	0	0	0	0	0	0	0	0
	MAD	Digestive	1.97	1.64	1.97	4.42	1.31	3.28	3.28	2.88	0	0	0	0
		Respiratory	7.7	9.84	8.85	5.36	9.18	14.75	16.39	4.25	6.23	4.92	3.28	5.68
		Multiple systems affected	15.74	16.39	16.72	5.51	29.84	44.26	49.18	4.94	9.51	9.84	7.87	5.79
		Systemic	0	0	0	0	0	0	0	0	0	0	0	0
	REF INT	Digestive	0.49	1.64	1.31	3.33	0.82	3.28	3.28	2.2	0	0	0	0
		Respiratory	0.98	0	0.33	7.5	4.26	8.2	9.51	3.85	0.16	0	0	5
		Multiple systems affected	1.48	4.92	2.3	4.33	10.33	22.95	23.28	4.92	3.28	3.28	3.28	5.5
		Systemic	0	0	0	0	0	0	0	0	0	0	0	0
	BOOT	Digestive	0	0	0	0	1.31	3.28	3.28	2.9	2.95	3.28	3.28	5
		Respiratory	5.57	6.56	8.52	5.8	11.48	16.39	16.39	4.7	16.39	16.39	16.39	5.5
		Multiple systems affected	30.82	36.07	34.43	5.5	37.38	44.26	49.51	5.4	46.23	49.18	49.51	5.3
		Systemic	3.28	3.28	3.28	5.5	0	0	0	0	3.28	3.28	3.28	5.5
	JK	Digestive	0	0	0	0	1.31	3.28	3.28	2.9	2.95	3.28	3.28	5
		Respiratory	5.57	6.56	8.52	5.9	11.48	16.39	16.39	4.7	16.39	16.39	16.39	5.5
		Multiple systems affected	30.82	34.43	36.39	5.4	37.21	44.26	49.51	5.4	45.74	47.54	48.2	5.4
		Systemic	3.28	3.28	3.28	5.5	0	0	0	0	3.28	3.28	3.28	5.5
	MCMC HMC NUT	Digestive	0	0	0	5	0.82	3.28	3.28	2.2	0	0	0	0
		Respiratory	6.23	3.28	3.28	6.8	11.97	18.03	19.02	4.9	0	0	0	0
		Multiple systems affected	14.43	11.48	4.92	5.4	37.05	45.9	51.8	5.2	0	0	0	0
		Systemic	0	0	0	0	0	0	0.3	0	0	0	0	0
	MCMC MH	Digestive	0	0	0	0	0.82	3.28	3.28	2.2	2.95	3.28	3.28	5
		Respiratory	3.28	3.28	6.56	5.5	11.97	18.03	19.02	4.9	13.11	13.11	13.11	5.5
		Multiple systems affected	13.77	13.11	15.74	5.7	37.38	45.9	51.8	5.1	24.26	24.59	24.59	5.4
		Systemic	0	0	0	0	0	0	0.3	0	0	0	0	0
3SD	1SD	Digestive	0	0	0	0	0.82	3.28	3.28	2.2	0.33	0	0	8.5
		Respiratory	3.28	3.28	3.28	5.5	5.57	9.84	10.82	4	10.66	11.48	11.8	5.5
		Multiple systems affected	8.36	8.2	8.85	5.5	16.23	26.23	26.89	5	16.72	18.03	18.69	5.1
		Systemic	3.28	3.28	3.28	5.5	0	0	0	0	3.28	3.28	2.3	5.5
	2SD	Digestive	0	0	0	0	0.82	3.28	3.28	2.2	0	0	0	0
		Respiratory	3.28	3.28	3.28	5.5	3.61	6.56	7.87	3.5	3.28	3.28	3.28	5.5
		Multiple systems affected	6.56	6.56	6.56	5.5	7.21	19.67	20.98	4.3	2.95	6.56	5.9	4
		Systemic	1.64	1.64	0.66	5.5	0	0	0	0	0	0	0	0
	3SD	Digestive	0	0	0	0	0.7	3.28	3.28	1.8	0	0	0	0
		Respiratory	3.28	3.28	3.28	5.5	2.46	6.56	7.21	3.6	2.62	3.28	3.28	4.9
		Multiple systems affected	6.56	6.56	6.56	5.5	4.26	9.84	15.74	3.9	0	0	0	0
		Systemic	0	0	0	0	0	0	0	0	0	0	0	0
	MAD	Digestive	1.48	1.64	1.97	5.3	1.31	3.28	3.28	2.9	0	0	0	0
		Respiratory	8.52	6.56	11.8	5.1	11.31	16.39	16.39	4.6	4.92	1.64	3.28	6.6
		Multiple systems affected	19.51	27.87	22.95	5.4	37.54	49.18	51.8	5.3	10.16	8.2	8.52	5.6
		Systemic	0	0	0	0	0	0	0	0	0	0	0	0
	REF INT	Digestive	0.66	1.64	1.64	2.8	0.82	3.28	3.28	2.2	0	0	0	0
		Respiratory	1.97	0	0	7.4	6.72	11.48	14.43	4.4	0	0	0	0
		Multiple systems affected	1.48	3.28	2.62	3	21.64	37.7	35.74	5.1	1.97	1.64	1.64	5.3
		Systemic	0	0	0	0	0	0	0	0	0	0	0	0
	BOOT	Digestive	0	0	0	0	1.15	3.28	3.28	2.9	2.95	3.28	3.28	5
		Respiratory	5.08	4.92	7.87	5.5	9.51	16.39	16.39	4.3	16.39	16.39	17.05	5.5
		Multiple systems affected	27.21	21.31	31.8	5.6	31.97	42.62	47.87	5.2	44.75	49.18	48.52	5.2
		Systemic	3.28	3.28	3.28	5.5	0	0	0	0	3.28	3.28	3.28	5.5
	JK	Digestive	0	0	0	0	1.15	3.28	3.28	2.9	2.95	3.28	3.28	5
		Respiratory	5.25	4.92	8.52	5.8	9.51	16.39	16.39	4.3	16.39	16.39	16.39	5.5
		Multiple systems affected	28.69	24.59	30.49	5.7	31.97	42.62	47.87	5.2	45.08	47.54	47.87	5.3
		Systemic	0	0	0	5.5	0	0	0	0	3.28	3.28	3.28	5.5
	MCMC HMC NUT	Digestive	0	0	0	0	0.82	3.28	3.28	2.2	0	0	0	0
		Respiratory	3.28	3.28	3.28	5.5	11.97	18.03	19.02	4.9	1.64	3.28	2.62	3.9
		Multiple systems affected	6.56	6.56	6.56	5.5	37.05	45.9	52.13	5.2	0	0	0	0
		Systemic	0	0	0	0	0	0	0.3	0	0	0	0	0
	MCMC MH	Digestive	0	0	0	0	1.31	3.28	3.28	2.9	2.95	3.28	3.28	5
		Respiratory	3.28	3.28	6.56	5.5	14.43	18.03	19.34	4.8	13.11	13.11	9.84	5.5
		Multiple systems affected	9.67	11.48	7.54	5.3	45.9	54.1	57.7	5.4	15.74	13.11	9.51	5.4
		Systemic	3.28	3.28	3.28	0	0	0	0	0	0	0	0	0
MAD	1SD	Digestive	0	0	0	0	0.82	3.28	3.28	2.2	0.33	0	0	8.5
		Respiratory	3.28	3.28	3.28	5.5	4.43	8.2	10.49	3.6	2.46	1.64	0	6.3
		Multiple systems affected	9.02	9.84	8.2	5.7	9.18	22.95	24.59	4.4	4.59	1.64	1.31	6.3
		Systemic	3.28	3.28	2.62	5.5	0	0	0	0	0	0	0.66	0
	2SD	Digestive	0	0	0	0	0.66	3.28	3.28	1.8	0	0	0	0
		Respiratory	3.28	3.28	3.28	5.5	2.79	6.56	7.21	3.9	0	0	0	0
		Multiple systems affected	6.56	6.56	6.56	5.5	4.43	11.48	15.74	3.9	0.33	0	0	8
		Systemic	0	0	0	0	0	0	0	0	0	0	0.66	0
	3SD	Digestive	0	0	0	0	0.66	3.28	3.28	1.8	0	0	0	0
		Respiratory	3.28	3.28	3.28	5.5	1.97	6.56	6.56	3.8	0	0	0	0
		Multiple systems affected	6.56	6.56	6.56	5.5	2.13	8.2	13.11	2.6	0.33	0	0	8
		Systemic	0	0	0	0	0	0	0	0	0	0	0.66	0
	MAD	Digestive	0	0	0	0	1.31	3.28	3.28	2.9	1.64	0	0	6.1
		Respiratory	3.61	3.28	3.93	5.5	6.23	9.84	12.46	4.3	6.23	4.92	3.93	6.7
		Multiple systems affected	12.46	14.75	12.79	5.2	21.97	34.43	36.39	5.2	11.97	13.11	12.46	5.3
		Systemic	3.28	3.28	2.62	5.5	0	0	0	0	2.13	3.28	3.28	5
	REF INT	Digestive	0	0	0	0	0.66	3.28	3.28	1.8	0	0	0	0
		Respiratory	3.28	3.28	3.28	5.5	2.3	6.56	7.21	3.4	0	0	0	0
		Multiple systems affected	6.56	6.56	6.56	5.5	3.61	9.84	15.74	3.8	1.48	3.28	3.28	4.1
		Systemic	1.15	0	0	6	0	0	0	0	0	0	0.33	0
	BOOT	Digestive	0	0	0	0	1.15	3.28	3.28	2.9	2.95	3.28	3.28	5
		Respiratory	6.72	9.84	10.49	5.3	7.38	13.11	14.75	4.4	13.11	14.75	12.46	5.6
		Multiple systems affected	37.05	37.7	38.03	5.3	24.75	37.7	41.31	5.2	23.28	24.59	21.31	5.3
		Systemic	3.28	3.28	2.95	5.5	0	0	0	0	3.28	3.28	2.62	5.5
	JK	Digestive	0	0	0	0	1.15	3.28	3.28	2.9	2.95	3.28	3.28	5
		Respiratory	6.89	9.84	10.49	5.3	7.38	13.11	14.75	4.4	13.11	11.48	11.48	5.5
		Multiple systems affected	36.23	37.7	38.69	5.3	24.75	37.7	41.31	5.2	23.28	22.95	21.31	5.2
		Systemic	3.28	3.28	2.95	5.5	0	0	0	0	3.28	3.28	2.62	5.5
	MCMC HMC NUT	Digestive	0	0	0	9	0.66	3.28	3.28	1.8	0	0	0	0
		Respiratory	3.28	3.28	0.66	5.5	11.97	18.03	19.02	4.9	0	0	0	0
		Multiple systems affected	1.48	0	0	8.3	36.72	44.26	51.15	5.2	0	0	0	0
		Systemic	0	0	0	0	0	0	0.3	0	0	0	0	0
	MCMC MH	Digestive	0	0	0	0	0.66	3.28	3.28	1.8	2.95	3.28	3.28	5
		Respiratory	3.77	6.56	7.21	5.3	11.97	18.03	19.02	4.9	13.28	13.11	12.79	5.5
		Multiple systems affected	19.02	19.67	21.64	5.7	36.72	44.26	51.15	5.2	24.59	24.59	21.97	5.3
		Systemic	0	0	0	0	0	0	0.3	0	3.28	3.28	3.28	5.5
Early detection rate – EDR; Detection rate – DR; Late detection rate – LDR; Time-to-detect disease – TTD; Standard deviation – SD; Median absolute deviation – MAD; Confidence interval – CI; Bootstrapping – BOOT; Jackkinfe – JK, Markov Chain Hamiltonian Monte Carlo – MCMC HMC NUT; Markov Chain Monte Carlo Metropolis Hastings – MCMC MH
